# Supplementary material for: Microcirculatory Differences in Children With Congenital Heart Disease According to Cyanosis and Age
Source: Front Pediatr. 2019 Jul 1;7:264. doi: 10.3389/fped.2019.00264 (PMC6613439; doi:10.3389/fped.2019.00264)
Supplement: Supplementary file 1 [file Table_1.XLSX]

## Sheet: Totales
Número de paciente	Fecha de inclusión	Fecha de Nacimiento	Fecha de ingreso en UCIP	Fecha de intervención quirurgica	Edad al ingreso	Diagnóstico	Peso	Talla	Superficie corporal	TVD T0	TVD VP T0	PVD T0	PVD VP T0	PPV% T0	PPV% VP T0	MFI T0	MFI VP T0	DB T0	HI T0	HI VP T0	FC	TAS	TAD	TAM	PAI	PVC	TºCentral	TªPiel	SatO2%	Oximetria cerebral	Oximetría somáica	ETCO2	PEEP	PiP	Pmed	FiO2
1	2016-07-18	2009-01-04	2016-07-18	2016-07-18	7.53457	VDDS+CIV+TGA	16.4	116	0.726942	38.4	37.42	37.77	37.498	99.352	99.33	2.978	3	22.044	0.0201478	0	82	89	64	74			36.3		99	67	64		4	19		100
2	2016-07-20	2015-11-13	2016-07-20	2016-07-20	0.684463	CIV+CIA+Acabalgamiento aorta	5.7	64	0.318329	31.918	31.43	28.438	27.95	87.732	87.556	2.498	2	19.052	0.5004	0.875	117	73	39	51		7	37.3		79	49	62		5	15		53
3	2016-07-26	2012-09-11	2016-07-27	2016-07-27	3.87406	TGA	22	102	0.789515	30.95	30	29.984	28.72	96.888	96.758	2.9	2.8	18.304	0.172414	0.357143	77	103	49	71		7	35.6		91	65	75		5	19		42
4	2016-07-27	2015-09-28	2016-07-27	2016-07-27	0.829569	Fístula Coronaria-VD	8.9			31.154	29.308	30.392	28.546	97.584	97.436	2.968	3	19.306	0.0269542	0	109	49	36	41		5		34.7	98	75	94		4	16	16	35
5	2016-07-29	2014-07-13	2016-07-29	2016-07-29	2.04517	CIA	13	88	0.563718	22	20.8175	22	20.805	100	100	3	3	13.55	0	0	103	82	44	59		3	36.7		99	81	68		5	14		44
6	2016-08-03	2009-09-11	2016-08-02	2016-08-02	6.89117	Estenosis aortica	22	120	0.856349	24.272	21.896	22.994	20.716	94.588	94.29	2.824	2.7	14.344	0.1983	0.37037	97	82	50	63		9	35.6	36	97	86	93		5	15		40
7	2016-09-14	2012-01-12	2016-09-14	2016-09-14	4.67351	VDDS+CIV	13	101	0.603922	23.89	23.89	23.414	23.414	98.144	98.144	2.9	2.8	12.764	0.0862069	0.0892857	90	94	48	65			36.4		100	66	71		5	15		40
8	2016-09-15	2006-12-26	2016-09-15	2016-09-15	9.72211	Insuficiencia aortica	47	139	1.34712	25	23.676	24.116	22.792	95.246	94.736	2.916	2.75	16.038	0.144033	0.454545		102	38	58		11	36.7		98	81	85		4	16		45
9	2016-09-16	2015-05-28	2016-09-16	2016-09-16	1.30595	CIA OS + DVAP	8.4	73.5	0.414126	25.364	21.038	24.808	20.502	97.496	94.804	2.832	2.85	14.904	0.236582	0.175439	100	82	54	67		10	35.2		98	90	95		5	16		42
10	2016-09-21	2016-07-29	2016-09-19	2016-09-21	0.142368	VDDS	4.2		0	25.626	24.118	23.242	22.056	88.624	89.418	2.566	2.6	15.748	0.779423	0.769231	139	48	34	38		5	35.9		87	67	65		5	27		100
11	2016-10-05	2009-04-06	2016-10-05	2016-10-05	7.49897	SVHI	17.4	116	0.748777	26.84	22.71	21.84	22.71	100	100	3	3	14.82	0	0	89	77	47	60		14	34		89	73	84		3	17		0.5
12	2016-10-14	2015-10-03	2016-10-14	2016-10-14	1.03217	CIA OS	13.45	80	0.546707	23.23	21.978	21.286	20.036	90.082	89.278	2.632	2.3	14.764	0.349544	0.76087	97	76	43	55					94	68	77		4	20		40
13	2016-10-24	2014-05-28	2016-10-24	2016-10-24	2.40931	Estenosis pulmonar	12	92	0.553775	24.638	21.018	24.638	21.018	100	100	3	3	14.522	0	0	128	64	35	45		7	35.9		98	77	95		5	13		30
14	2016-10-26	2006-07-03	2016-10-26	2016-10-26	10.3162	Doble lesión aortica	31	137	1.08615	24.594	20.8575	23.782	20.3325	95.9125	97.615	2.835	2.875	15.272	0.116402	0.173913	69	88	42	57		8	36		99	85	95		5	16		40
17	2016-11-02	2016-07-11	2016-11-02	2016-11-02	0.312115	CIV+CIA+Acabalgamiento aorta	5.9	59	0.310957	24.784	22.294	24.264	22.04	97.826	97.994	3	3	14.384	0	0	126	79	37	58			36.1		100	71	86		5	18
15	2016-11-14	2015-03-15	2016-11-14	2016-11-14	1.67009	CIA SV + DVPAP	11	81.5	0.499027	23.268	20.578	22.748	20.06	97.66	97.532	2.916	2.85	15.09	0.144033	0.263158	100	59	34	47		13	35.7		100	71	81		5	16		35
16	2016-11-16	2012-09-23	2016-11-16	2016-11-16	4.14784	Membrana subaortica + Insuficiencia aortica	15.8	96	0.649102	25.552	22.284	24.156	20.886	94.41	93.966	2.95	3	14.954	0.0847458	0		71	42	56		8	35.4		99	73	95		3	14		40
18	2016-11-30	2016-06-24	2016-11-30	2016-11-30	0.435318	Tetralogia de Fallot	7.6	69	0.381663	27.496	24.588	23.774	21.164	85.54	85.052	2.75	2.45	16.652	0.454545	1.12245	112	71	35	50		8	36.4		89	65			5	17		44
19	2016-12-07	2016-10-03	2016-12-07	2016-12-07	0.17796	CIV	4.49	59	0.271268	23.344	22.004	23.344	22.004	100	100	3	3	15.748	0	0	138	76	54	66					98	61	68		4	19		39
20	2017-02-16	2016-09-27	2017-02-16	2017-02-16	0.388775	Tetralogia de Fallot	7	66	0.358236	27.696	25.942	26.538	24.784	95.852	95.65	2.884	2.9	15.3	0.17337	0.172414	85	75	44	50		11	35.7		78	75	72		4	18		50
21	2017-03-08	2016-08-22	2017-03-08	2017-03-08	0.542094	Canal AV	7	66	0.358236	25.328	23.842	24.506	22.976	96.876	96.918	2.866	3	15.268	0.233775	0	102	52	31	40		9	35.6		97	73	65		4	16		45
22	2017-03-22	2016-07-28	2017-03-22	2017-03-22	0.648871	CIV + CIA	5.65	64.5	0.318165	27.9625	26.215	27.8	26.05	99.42	99.38	3	3	17.4875	0	0	107	69	40	53		9	35.7		98	58	95		5	20		38
23	2017-05-11	2016-12-04	2017-05-08	2017-05-11	0.424367	Canal AV	4.8	59	0.280476	24.556	22.74	23.792	21.886	96.238	96.016	2.566	2.55	14.292	0.292284	0.392157	104	62	34	44			36.1		98	59	56		5	17	9	35
24	2017-05-17	2017-01-04	2017-05-17	2017-05-17	0.364134	Canal AV	5.3	63	0.304549	26.866	24.984	26.728	24.844	99.446	99.402	2.984	3	17.132	0.0268097	0	167	61	22	35		6	37.5		95	74	90		5	26		65
25	2017-06-14	2016-08-11	2017-06-14	2017-06-14	0.84052	DTGA+EP+CIV	7.2	65	0.360555	29.642	27.648	27.778	25.788	93.696	93.164	2.784	2.7	18.944	0.240661	0.462963	117	92	39	60			37.5		83	58	63		5	17		51
26	2017-06-20	2016-06-21	2017-06-20	2017-06-20	0.996578	Coartacion aorta + hipoplasia arco	10	79	0.468449	22.91	22.405	22.91	22.405	100	100	3	3	15.205	0	0	104	99	49	66		10	35.7		98	76	89		5
27	2017-08-14	2017-07-04	2017-08-13	2017-08-14	0.109514	DVPAT	3.1	51	0.209563	32.48	31.552	31.204	30.28	95.874	95.766	2.884	2.75	20.08	0.114424	0.363636	130	41	19	26		6	34.5		95	52	53		4	21		35
28	2017-08-23	2011-12-20	2017-08-23	2017-08-23	5.67556	Estenosis Valvular aortica	29.8	121	1.00081	27.97	26.154	27.472	26.154	98.192	98.58	3	3	17.196	0	0	66	114	64	85			36.3		100	69	85		4	18		40
29	2017-08-28	2012-05-30	2017-08-28	2017-08-28	5.24572	CIV	15.2	107	0.672144	29.4	28.014	28.755	27.606	98.736	98.604	3	3	17.164	0	0	77	81	42	59		7	36.4		99	76	79		4	15		30
30	2017-09-01	2017-04-06	2017-09-01	2017-09-01	0.405202	CIV	5.3	57.5	0.290952	21.554	21.346	17.478	17.268	75.754	75.504	2.1	1.916	12.472	1.03333	1.3048	106	47	18	28		6	36.2		99	65	89		3	12		40
